# Supplementary material for: Disaggregation of Green Space Access, Walkability, and Behavioral Risk Factor Data for Precise Estimation of Local Population Characteristics
Source: Int J Environ Res Public Health. 2024 Jun 14;21(6):771. doi: 10.3390/ijerph21060771 (PMC11203488; doi:10.3390/ijerph21060771)
Supplement: Supplementary file 1 [file ijerph-21-00771-s001.zip]

Archive with 1 entries (1 files):
- ijerph-2847504-supplementary.pdf
